# Supplementary material for: High Levels of miR-7-5p Potentiate Crizotinib-Induced Cytokilling and Autophagic Flux by Targeting RAF1 in NPM-ALK Positive Lymphoma Cells
Source: Cancers (Basel). 2020 Oct 13;12(10):2951. doi: 10.3390/cancers12102951 (PMC7650725; doi:10.3390/cancers12102951)
Supplement: Supplementary file 1 [file cancers-12-02951-s001.zip]

Archive with 2 entries (2 files):
- cancers-967315-Supplementary Material File 1.pdf
- cancers-967315-Supplementary Material File 2-original WB figures.pdf
